# Supplementary material for: Dissociation of Tissue Destruction and Bacterial Expansion during Bubonic Plague
Source: PLoS Pathog. 2015 Oct 20;11(10):e1005222. doi: 10.1371/journal.ppat.1005222 (PMC4615631; doi:10.1371/journal.ppat.1005222)
Supplement: S1 Table — (XLS) [file ppat.1005222.s005.xls]

## Sheet: Feuil1
S1_Table. Primers used for PCR amplification
Target	Primer	Nucleotide sequence
Inside pla. To amplify the whole plasmid and generate the A -> c replacement (in bold and lower case).	896	[Phos] 5'-CGGGCACATGATAATGcTGAGC-3'
	897	[Phos] 5'-AACCCAGTCGCTGAATTTAAATAATGC-3'
Covering pPla(D206A) sequences. Used to sequence the whole plasmid.	898	5'-TGTAACGAACGGTGCA-3'
	899	5'-TGCACCGTTCGTTACA-3'
	900	5'-GACCTGCCATCGTAATGCG-3'
	901	5'-CGCATTACGATGGCAGGTC-3'
	902	5'-GTTATATGGACTTCCTGGAGC-3'
	903	5'-GCTCCAGGAAGTCCATATAAC-3'
	904	5'-TCCTGAGTAAAACGGTGG-3'
	905	5'-CCACCGTTTTACTCAGGA-3'
	906	5'-CTACTGATTAAACCAGCCGG-3'
	907	5'-CCGGCTGGTTTAATCAGTAG-3'
	908	5'-ATCGTTGCTACTGCAACGGG-3'
	909	5'-CCCGTTGCAGTAGCAACGAT-3'
	910	5'-GTTATCCACACAATCAGGGG-3'
	911	5'-CCCCTGATTGTGTGGATAAC-3'
	912	5'-TACAGGCAGCAGATTACGCG-3'
	913	5'-CGCGTAATCTGCTGCCTGTA-3'
	914	5'-GATTTCTCTCTAATAAGACCGC-3'
	915	5'-GCGGTCTTATTAGAGAGAAATC-3'
	916	5'-GAACCGAATGTAACACCGG-3'
	917	5'-CCGGTGTTACATTCGGTTC-3'
	918	5'-CAGTAATAAAATTACGCCGC-3'
	919	5'-GCGGCGTAATTTTATTACTG-3'
	920	5'-GTTCATGCAGAGAGATTAAGGG-3'
	921	5'-CCCTTAATCTCTCTGCATGAAC-3'
	922	5'-TAACCAGCGCTTTTCTATGCC-3'
	923	5'-GGCATAGAAAAGCGCTGGTTA-3'
	924	5'-GTAACGCTTTAACGTCGCC-3'
	925	5'-GGCGACGTTAAAGCGTTAC-3'
	926	5'-TTTCAAGAAAAGCTGGC-3'
	927	5'-GCCAGCTTTTCTTGAAA-3'
	928	5'-AAAGTCCCTAATGGAGCAGGG-3'
	929	5'-CCCTGCTCCATTAGGGACTTT-3'
50 bp of the dfr cassette + each extremity of the Km cassette (in italics)	954A	5'-AATCATCCGGCTCGTATAATGTGTGGAATT GTGAGCGGATAACAATTTCAAAAGCCACGTTGTGTCTCAAAATC-3'
	954B	5'-GCGGCAACAGGATAAATCTGTACTGAGCCT GGGTGAGCCTCAGACTCGATCTGATTAGAAAAACTCATCG-3'
To amplify the Km cassette	932	5'-TGTTGACAATTAATCATCCGGC-3'
	933	5'-CACCCAACCACCAAACTTAG-3'
Flanking the dfr cassette on pPLA plasmid	260B	5'-TCACACTCTTCCGCTAATCC-3'
	260C	5'-CAAGAATGCCGGAGATACGCAGTCA-3'
Overlaping the A/C replacement that creates the BlpI recognition site on pla	839A	5'-GGGGGTGGACGTCTCTGG-3'
	839B	5'-TGCAGACCCGCCGTCACAG-3'
